# Supplementary material for: Assessment of Artificial Intelligence Strategies to Estimate the Strength of Geopolymer Composites and Influence of Input Parameters
Source: Polymers (Basel). 2022 Jun 20;14(12):2509. doi: 10.3390/polym14122509 (PMC9231083; doi:10.3390/polym14122509)
Supplement: Supplementary file 1 [file polymers-14-02509-s001.zip › Supplementary data.xlsx]

## Sheet: Sheet1
Fly ash (kg/m3)	GGBS (kg/m3)	Na2SiO3 (kg/m3)	NaOH (kg/m3)	Fine aggregate (kg/m3)	Gravel 4/10 mm (kg/m3)	Gravel 10/20 mm (kg/m3)	Water/solids ratio	NaOH Molarity	Compressive Strength (MPa)	DOI	Citation
391	0	92	75	721	450	661	0.35	10	22	https://doi.org/10.1016/j.conbuildmat.2017.04.036	Rafeet A, Vinai R, Soutsos M, Sha W (2017) Guidelines for mix proportioning of fly ash/GGBS based alkali activated concretes. Constr Build Mater 147:130-142.
380	0	89	73	721	450	661	0.37	10	16		Rafeet A, Vinai R, Soutsos M, Sha W (2017) Guidelines for mix proportioning of fly ash/GGBS based alkali activated concretes. Constr Build Mater 147:130-142.
371	0	87	72	721	450	661	0.39	10	14		Rafeet A, Vinai R, Soutsos M, Sha W (2017) Guidelines for mix proportioning of fly ash/GGBS based alkali activated concretes. Constr Build Mater 147:130-142.
367	0	86	71	742	464	681	0.35	10	20		Rafeet A, Vinai R, Soutsos M, Sha W (2017) Guidelines for mix proportioning of fly ash/GGBS based alkali activated concretes. Constr Build Mater 147:130-142.
357	0	84	69	742	464	681	0.37	10	14		Rafeet A, Vinai R, Soutsos M, Sha W (2017) Guidelines for mix proportioning of fly ash/GGBS based alkali activated concretes. Constr Build Mater 147:130-142.
348	0	82	67	742	464	681	0.39	10	11		Rafeet A, Vinai R, Soutsos M, Sha W (2017) Guidelines for mix proportioning of fly ash/GGBS based alkali activated concretes. Constr Build Mater 147:130-142.
355	0	84	69	753	470	690	0.35	10	19		Rafeet A, Vinai R, Soutsos M, Sha W (2017) Guidelines for mix proportioning of fly ash/GGBS based alkali activated concretes. Constr Build Mater 147:130-142.
346	0	81	67	753	470	690	0.37	10	13		Rafeet A, Vinai R, Soutsos M, Sha W (2017) Guidelines for mix proportioning of fly ash/GGBS based alkali activated concretes. Constr Build Mater 147:130-142.
337	0	79	65	753	470	690	0.39	10	10		Rafeet A, Vinai R, Soutsos M, Sha W (2017) Guidelines for mix proportioning of fly ash/GGBS based alkali activated concretes. Constr Build Mater 147:130-142.
318	79	93	77	721	450	661	0.35	10	37		Rafeet A, Vinai R, Soutsos M, Sha W (2017) Guidelines for mix proportioning of fly ash/GGBS based alkali activated concretes. Constr Build Mater 147:130-142.
309	77	91	75	721	450	661	0.37	10	35		Rafeet A, Vinai R, Soutsos M, Sha W (2017) Guidelines for mix proportioning of fly ash/GGBS based alkali activated concretes. Constr Build Mater 147:130-142.
301	75	89	73	721	450	661	0.39	10	36		Rafeet A, Vinai R, Soutsos M, Sha W (2017) Guidelines for mix proportioning of fly ash/GGBS based alkali activated concretes. Constr Build Mater 147:130-142.
294	73	86	71	721	450	661	0.41	10	30		Rafeet A, Vinai R, Soutsos M, Sha W (2017) Guidelines for mix proportioning of fly ash/GGBS based alkali activated concretes. Constr Build Mater 147:130-142.
291	73	85	70	742	464	681	0.37	10	42		Rafeet A, Vinai R, Soutsos M, Sha W (2017) Guidelines for mix proportioning of fly ash/GGBS based alkali activated concretes. Constr Build Mater 147:130-142.
283	71	83	68	742	464	681	0.39	10	35		Rafeet A, Vinai R, Soutsos M, Sha W (2017) Guidelines for mix proportioning of fly ash/GGBS based alkali activated concretes. Constr Build Mater 147:130-142.
276	69	81	67	742	464	681	0.41	10	30		Rafeet A, Vinai R, Soutsos M, Sha W (2017) Guidelines for mix proportioning of fly ash/GGBS based alkali activated concretes. Constr Build Mater 147:130-142.
289	72	85	70	753	470	690	0.35	10	36		Rafeet A, Vinai R, Soutsos M, Sha W (2017) Guidelines for mix proportioning of fly ash/GGBS based alkali activated concretes. Constr Build Mater 147:130-142.
281	70	83	68	753	470	690	0.37	10	38		Rafeet A, Vinai R, Soutsos M, Sha W (2017) Guidelines for mix proportioning of fly ash/GGBS based alkali activated concretes. Constr Build Mater 147:130-142.
274	68	81	66	753	470	690	0.39	10	35		Rafeet A, Vinai R, Soutsos M, Sha W (2017) Guidelines for mix proportioning of fly ash/GGBS based alkali activated concretes. Constr Build Mater 147:130-142.
267	67	79	64	753	470	690	0.41	10	33		Rafeet A, Vinai R, Soutsos M, Sha W (2017) Guidelines for mix proportioning of fly ash/GGBS based alkali activated concretes. Constr Build Mater 147:130-142.
239	159	94	77	721	450	661	0.36	10	59		Rafeet A, Vinai R, Soutsos M, Sha W (2017) Guidelines for mix proportioning of fly ash/GGBS based alkali activated concretes. Constr Build Mater 147:130-142.
230	153	90	74	721	450	661	0.39	10	57		Rafeet A, Vinai R, Soutsos M, Sha W (2017) Guidelines for mix proportioning of fly ash/GGBS based alkali activated concretes. Constr Build Mater 147:130-142.
227	151	89	73	721	450	661	0.4	10	60		Rafeet A, Vinai R, Soutsos M, Sha W (2017) Guidelines for mix proportioning of fly ash/GGBS based alkali activated concretes. Constr Build Mater 147:130-142.
218	145	86	70	721	450	661	0.43	10	53		Rafeet A, Vinai R, Soutsos M, Sha W (2017) Guidelines for mix proportioning of fly ash/GGBS based alkali activated concretes. Constr Build Mater 147:130-142.
219	146	86	70	742	464	681	0.38	10	57		Rafeet A, Vinai R, Soutsos M, Sha W (2017) Guidelines for mix proportioning of fly ash/GGBS based alkali activated concretes. Constr Build Mater 147:130-142.
216	144	85	69	742	464	681	0.39	10	56		Rafeet A, Vinai R, Soutsos M, Sha W (2017) Guidelines for mix proportioning of fly ash/GGBS based alkali activated concretes. Constr Build Mater 147:130-142.
213	142	84	69	742	464	681	0.4	10	56		Rafeet A, Vinai R, Soutsos M, Sha W (2017) Guidelines for mix proportioning of fly ash/GGBS based alkali activated concretes. Constr Build Mater 147:130-142.
209	139	82	67	753	470	690	0.39	10	57		Rafeet A, Vinai R, Soutsos M, Sha W (2017) Guidelines for mix proportioning of fly ash/GGBS based alkali activated concretes. Constr Build Mater 147:130-142.
203	136	80	65	753	470	690	0.41	10	56		Rafeet A, Vinai R, Soutsos M, Sha W (2017) Guidelines for mix proportioning of fly ash/GGBS based alkali activated concretes. Constr Build Mater 147:130-142.
198	132	78	64	753	470	690	0.43	10	39		Rafeet A, Vinai R, Soutsos M, Sha W (2017) Guidelines for mix proportioning of fly ash/GGBS based alkali activated concretes. Constr Build Mater 147:130-142.
113	264	89	73	721	450	661	0.42	10	77		Rafeet A, Vinai R, Soutsos M, Sha W (2017) Guidelines for mix proportioning of fly ash/GGBS based alkali activated concretes. Constr Build Mater 147:130-142.
108	251	84	69	721	450	661	0.46	10	71		Rafeet A, Vinai R, Soutsos M, Sha W (2017) Guidelines for mix proportioning of fly ash/GGBS based alkali activated concretes. Constr Build Mater 147:130-142.
105	245	82	68	721	450	661	0.48	10	65		Rafeet A, Vinai R, Soutsos M, Sha W (2017) Guidelines for mix proportioning of fly ash/GGBS based alkali activated concretes. Constr Build Mater 147:130-142.
106	248	83	68	742	464	681	0.42	10	73		Rafeet A, Vinai R, Soutsos M, Sha W (2017) Guidelines for mix proportioning of fly ash/GGBS based alkali activated concretes. Constr Build Mater 147:130-142.
101	236	79	65	742	464	681	0.46	10	70		Rafeet A, Vinai R, Soutsos M, Sha W (2017) Guidelines for mix proportioning of fly ash/GGBS based alkali activated concretes. Constr Build Mater 147:130-142.
99	230	77	63	742	464	681	0.48	10	69		Rafeet A, Vinai R, Soutsos M, Sha W (2017) Guidelines for mix proportioning of fly ash/GGBS based alkali activated concretes. Constr Build Mater 147:130-142.
103	240	81	66	753	470	690	0.42	10	74		Rafeet A, Vinai R, Soutsos M, Sha W (2017) Guidelines for mix proportioning of fly ash/GGBS based alkali activated concretes. Constr Build Mater 147:130-142.
98	228	77	63	753	470	690	0.46	10	70		Rafeet A, Vinai R, Soutsos M, Sha W (2017) Guidelines for mix proportioning of fly ash/GGBS based alkali activated concretes. Constr Build Mater 147:130-142.
95	223	75	61	753	470	690	0.48	10	65		Rafeet A, Vinai R, Soutsos M, Sha W (2017) Guidelines for mix proportioning of fly ash/GGBS based alkali activated concretes. Constr Build Mater 147:130-142.
350	150	120	80	628	693	314	0.21	14	66	https://doi.org/10.1016/j.jobe.2018.09.010	Reddy MS, Dinakar P, Rao BH (2018) Mix design development of fly ash and ground granulated blast furnace slag based geopolymer concrete. J Build Eng 20: 712-722.
280	120	120	80	680	751	340	0.26	14	56		Reddy MS, Dinakar P, Rao BH (2018) Mix design development of fly ash and ground granulated blast furnace slag based geopolymer concrete. J Build Eng 20: 712-722.
233	100	120	80	704	777	352	0.3	14	50		Reddy MS, Dinakar P, Rao BH (2018) Mix design development of fly ash and ground granulated blast furnace slag based geopolymer concrete. J Build Eng 20: 712-722.
200	85	120	80	726	800	383	0.34	14	40		Reddy MS, Dinakar P, Rao BH (2018) Mix design development of fly ash and ground granulated blast furnace slag based geopolymer concrete. J Build Eng 20: 712-722.
175	75	120	80	742	819	371	0.37	14	33		Reddy MS, Dinakar P, Rao BH (2018) Mix design development of fly ash and ground granulated blast furnace slag based geopolymer concrete. J Build Eng 20: 712-722.
360	40	107	53	644	399	798	0.21	10	23	https://doi.org/10.1016/j.conbuildmat.2018.04.008	Fang G, Ho WK, Tu W, Zhang M (2018) Workability and mechanical properties of alkali-activated fly ash-slag concrete cured at ambient temperature. Constr Build Mater 172: 476-487.
340	60	107	53	646	400	800	0.21	10	30		Fang G, Ho WK, Tu W, Zhang M (2018) Workability and mechanical properties of alkali-activated fly ash-slag concrete cured at ambient temperature. Constr Build Mater 172: 476-487.
320	80	107	53	648	401	802	0.21	10	43		Fang G, Ho WK, Tu W, Zhang M (2018) Workability and mechanical properties of alkali-activated fly ash-slag concrete cured at ambient temperature. Constr Build Mater 172: 476-487.
300	100	107	53	650	402	805	0.21	10	45		Fang G, Ho WK, Tu W, Zhang M (2018) Workability and mechanical properties of alkali-activated fly ash-slag concrete cured at ambient temperature. Constr Build Mater 172: 476-487.
280	120	107	53	652	403	807	0.21	10	56		Fang G, Ho WK, Tu W, Zhang M (2018) Workability and mechanical properties of alkali-activated fly ash-slag concrete cured at ambient temperature. Constr Build Mater 172: 476-487.
340	60	107	53	646	400	800	0.2	12	45		Fang G, Ho WK, Tu W, Zhang M (2018) Workability and mechanical properties of alkali-activated fly ash-slag concrete cured at ambient temperature. Constr Build Mater 172: 476-487.
320	80	107	53	648	401	802	0.2	12	36		Fang G, Ho WK, Tu W, Zhang M (2018) Workability and mechanical properties of alkali-activated fly ash-slag concrete cured at ambient temperature. Constr Build Mater 172: 476-487.
300	100	107	53	658	407	815	0.2	12	58		Fang G, Ho WK, Tu W, Zhang M (2018) Workability and mechanical properties of alkali-activated fly ash-slag concrete cured at ambient temperature. Constr Build Mater 172: 476-487.
340	60	93	47	651	403	806	0.18	10	33		Fang G, Ho WK, Tu W, Zhang M (2018) Workability and mechanical properties of alkali-activated fly ash-slag concrete cured at ambient temperature. Constr Build Mater 172: 476-487.
320	80	93	47	661	409	818	0.18	10	43		Fang G, Ho WK, Tu W, Zhang M (2018) Workability and mechanical properties of alkali-activated fly ash-slag concrete cured at ambient temperature. Constr Build Mater 172: 476-487.
300	100	93	47	671	415	831	0.18	10	47		Fang G, Ho WK, Tu W, Zhang M (2018) Workability and mechanical properties of alkali-activated fly ash-slag concrete cured at ambient temperature. Constr Build Mater 172: 476-487.
340	60	96	64	637	395	789	0.21	10	30		Fang G, Ho WK, Tu W, Zhang M (2018) Workability and mechanical properties of alkali-activated fly ash-slag concrete cured at ambient temperature. Constr Build Mater 172: 476-487.
300	100	114	46	659	408	815	0.2	10	43		Fang G, Ho WK, Tu W, Zhang M (2018) Workability and mechanical properties of alkali-activated fly ash-slag concrete cured at ambient temperature. Constr Build Mater 172: 476-487.
280.24	190.95	113.87	75.91	828.12	0	809.58	0.23	14	80	https://doi.org/10.1016/j.conbuildmat.2018.04.016	Pilehvar S, Cao VD, Szczotok AM, Carmona M, Valentini L, Lanzón M, Pamies R, Kjøniksen AL (2018) Physical and mechanical properties of fly ash and slag geopolymer concrete containing different types of micro-encapsulated phase change materials. Constr Build Mater 173: 28-39.
320	80	158.37	28.55	972.72	0	704.39	0.48	2.98	44.6	https://doi.org/10.1061/(ASCE)MT.1943-5533.0001618	Valencia Saavedra WG, Angulo DE, Mejía de Gutiérrez R (2016) Fly ash slag geopolymer concrete: Resistance to sodium and magnesium sulfate attack. J Mater Civ Eng 28(12): 04016148.
360	40	114.3	45.7	651	446.4	762.6	0.21	14	40	https://doi.org/10.1016/j.matdes.2014.05.001	Deb PS, Nath P, Sarker PK (2014) The effects of ground granulated blast-furnace slag blending with fly ash and activator content on the workability and strength properties of geopolymer concrete cured at ambient temperature. Mater Des (1980-2015) 62: 32-39.
320	80	114.3	45.7	651	446.4	762.6	0.21	14	47		Deb PS, Nath P, Sarker PK (2014) The effects of ground granulated blast-furnace slag blending with fly ash and activator content on the workability and strength properties of geopolymer concrete cured at ambient temperature. Mater Des (1980-2015) 62: 32-39.
360	40	96	64	651	446.4	762.6	0.21	14	43		Deb PS, Nath P, Sarker PK (2014) The effects of ground granulated blast-furnace slag blending with fly ash and activator content on the workability and strength properties of geopolymer concrete cured at ambient temperature. Mater Des (1980-2015) 62: 32-39.
320	80	96	64	651	446.4	762.6	0.21	14	54		Deb PS, Nath P, Sarker PK (2014) The effects of ground granulated blast-furnace slag blending with fly ash and activator content on the workability and strength properties of geopolymer concrete cured at ambient temperature. Mater Des (1980-2015) 62: 32-39.
400	0	100	40	658	451.2	770.8	0.18	14	22		Deb PS, Nath P, Sarker PK (2014) The effects of ground granulated blast-furnace slag blending with fly ash and activator content on the workability and strength properties of geopolymer concrete cured at ambient temperature. Mater Des (1980-2015) 62: 32-39.
360	40	100	40	655	449.04	767.11	0.2	14	24		Deb PS, Nath P, Sarker PK (2014) The effects of ground granulated blast-furnace slag blending with fly ash and activator content on the workability and strength properties of geopolymer concrete cured at ambient temperature. Mater Des (1980-2015) 62: 32-39.
320	80	100	40	655	449.04	767.11	0.2	14	32		Deb PS, Nath P, Sarker PK (2014) The effects of ground granulated blast-furnace slag blending with fly ash and activator content on the workability and strength properties of geopolymer concrete cured at ambient temperature. Mater Des (1980-2015) 62: 32-39.
400	0	84	56	658	451.2	770.8	0.19	14	24		Deb PS, Nath P, Sarker PK (2014) The effects of ground granulated blast-furnace slag blending with fly ash and activator content on the workability and strength properties of geopolymer concrete cured at ambient temperature. Mater Des (1980-2015) 62: 32-39.
360	40	84	56	655	449.04	767.11	0.2	14	24		Deb PS, Nath P, Sarker PK (2014) The effects of ground granulated blast-furnace slag blending with fly ash and activator content on the workability and strength properties of geopolymer concrete cured at ambient temperature. Mater Des (1980-2015) 62: 32-39.
320	80	84	56	655	449.04	767.11	0.2	14	42		Deb PS, Nath P, Sarker PK (2014) The effects of ground granulated blast-furnace slag blending with fly ash and activator content on the workability and strength properties of geopolymer concrete cured at ambient temperature. Mater Des (1980-2015) 62: 32-39.
293	88	71.67	143.33	760	1005	0	0.36	6	37	https://doi.org/10.1016/j.conbuildmat.2013.05.107	Lee NK, Lee HK (2013) Setting and mechanical properties of alkali-activated fly ash/slag concrete manufactured at room temperature. Constr Build Mater 47: 1201-1209.
293	88	107.5	107.5	760	1005	0	0.34	6	26.6		Lee NK, Lee HK (2013) Setting and mechanical properties of alkali-activated fly ash/slag concrete manufactured at room temperature. Constr Build Mater 47: 1201-1209.
293	88	71.67	143.33	760	1005	0	0.39	4	29.9		Lee NK, Lee HK (2013) Setting and mechanical properties of alkali-activated fly ash/slag concrete manufactured at room temperature. Constr Build Mater 47: 1201-1209.
293	88	107.5	107.5	760	1005	0	0.36	4	30.7		Lee NK, Lee HK (2013) Setting and mechanical properties of alkali-activated fly ash/slag concrete manufactured at room temperature. Constr Build Mater 47: 1201-1209.
344	34	71.67	143.33	760	1005	0	0.39	4	15.5		Lee NK, Lee HK (2013) Setting and mechanical properties of alkali-activated fly ash/slag concrete manufactured at room temperature. Constr Build Mater 47: 1201-1209.
316	63	71.67	143.33	760	1005	0	0.39	4	23		Lee NK, Lee HK (2013) Setting and mechanical properties of alkali-activated fly ash/slag concrete manufactured at room temperature. Constr Build Mater 47: 1201-1209.
400	0	114.3	45.7	651	1209	0	0.21	14	25	https://doi.org/10.1016/j.conbuildmat.2014.05.080	Nath P, Sarker PK (2014) Effect of GGBFS on setting, workability and early strength properties of fly ash geopolymer concrete cured in ambient condition. Constr Build Mater 66: 163-171.
280	120	114.3	45.7	651	1209	0	0.21	14	58		Nath P, Sarker PK (2014) Effect of GGBFS on setting, workability and early strength properties of fly ash geopolymer concrete cured in ambient condition. Constr Build Mater 66: 163-171.
360	40	100	40	651	1209	0	0.18	14	48		Nath P, Sarker PK (2014) Effect of GGBFS on setting, workability and early strength properties of fly ash geopolymer concrete cured in ambient condition. Constr Build Mater 66: 163-171.
360	40	128.5	51.5	651	1209	0	0.23	14	30		Nath P, Sarker PK (2014) Effect of GGBFS on setting, workability and early strength properties of fly ash geopolymer concrete cured in ambient condition. Constr Build Mater 66: 163-171.
360	40	96	64	651	1209	0	0.21	14	43		Nath P, Sarker PK (2014) Effect of GGBFS on setting, workability and early strength properties of fly ash geopolymer concrete cured in ambient condition. Constr Build Mater 66: 163-171.
394.3	0	112.6	45.1	554.4	1293.4		0.3	8	17.69	https://citeseerx.ist.psu.edu/viewdoc/download?doi=10.1.1.1011.3649&rep=rep1&type=pdf	Vijai K, Kumutha R, Vishnuram BG (2010) Effect of types of curing on strength of geopolymer concrete. Int J Phys Sci 5(9): 1419-1423.
400	0	129.43	10.57	651	1209	0	0.22	12.67	27.7	https://doi.org/10.33915/etd.165	Kar A (2013) Characterizations of concretes with alkali-activated binder and correlating their properties from micro-to specimen level. PhD Thesis, West Virginia University, West Virginia, United States
340	60	129.43	10.57	651	1209	0	0.22	12.67	33.6		Kar A (2013) Characterizations of concretes with alkali-activated binder and correlating their properties from micro-to specimen level. PhD Thesis, West Virginia University, West Virginia, United States
280	120	129.43	10.57	651	1209	0	0.22	12.67	39		Kar A (2013) Characterizations of concretes with alkali-activated binder and correlating their properties from micro-to specimen level. PhD Thesis, West Virginia University, West Virginia, United States
200	200	129.43	10.57	651	1209	0	0.22	12.67	45.1		Kar A (2013) Characterizations of concretes with alkali-activated binder and correlating their properties from micro-to specimen level. PhD Thesis, West Virginia University, West Virginia, United States
120	280	129.43	10.57	651	1209	0	0.22	12.67	47.1		Kar A (2013) Characterizations of concretes with alkali-activated binder and correlating their properties from micro-to specimen level. PhD Thesis, West Virginia University, West Virginia, United States
60	340	129.43	10.57	651	1209	0	0.22	12.67	48.5		Kar A (2013) Characterizations of concretes with alkali-activated binder and correlating their properties from micro-to specimen level. PhD Thesis, West Virginia University, West Virginia, United States
0	400	129.43	10.57	651	1209	0	0.22	12.67	51.1		Kar A (2013) Characterizations of concretes with alkali-activated binder and correlating their properties from micro-to specimen level. PhD Thesis, West Virginia University, West Virginia, United States
523	0	118	118	459	1124	0	0.26	10	36	https://doi.org/10.1155/2018/2460403	Phoo-Ngernkham T, Phiangphimai C, Damrongwiriyanupap N, Hanjitsuwan S, Thumrongvut J, Chindaprasirt P (2018) A mix design procedure for alkali-activated high-calcium fly ash concrete cured at ambient temperature. Adv Mater Sci Eng 2018.
500	0	113	113	475	1166	0	0.26	10	33.5		Phoo-Ngernkham T, Phiangphimai C, Damrongwiriyanupap N, Hanjitsuwan S, Thumrongvut J, Chindaprasirt P (2018) A mix design procedure for alkali-activated high-calcium fly ash concrete cured at ambient temperature. Adv Mater Sci Eng 2018.
478	0	108	108	490	0	1211	0.26	10	20.5		Phoo-Ngernkham T, Phiangphimai C, Damrongwiriyanupap N, Hanjitsuwan S, Thumrongvut J, Chindaprasirt P (2018) A mix design procedure for alkali-activated high-calcium fly ash concrete cured at ambient temperature. Adv Mater Sci Eng 2018.
470	0	118	118	474	1161	0	0.28	10	32		Phoo-Ngernkham T, Phiangphimai C, Damrongwiriyanupap N, Hanjitsuwan S, Thumrongvut J, Chindaprasirt P (2018) A mix design procedure for alkali-activated high-calcium fly ash concrete cured at ambient temperature. Adv Mater Sci Eng 2018.
450	0	113	113	489	1201	0	0.28	10	31.5		Phoo-Ngernkham T, Phiangphimai C, Damrongwiriyanupap N, Hanjitsuwan S, Thumrongvut J, Chindaprasirt P (2018) A mix design procedure for alkali-activated high-calcium fly ash concrete cured at ambient temperature. Adv Mater Sci Eng 2018.
430	0	108	108	504	0	1245	0.28	10	26.5		Phoo-Ngernkham T, Phiangphimai C, Damrongwiriyanupap N, Hanjitsuwan S, Thumrongvut J, Chindaprasirt P (2018) A mix design procedure for alkali-activated high-calcium fly ash concrete cured at ambient temperature. Adv Mater Sci Eng 2018.
428	0	118	118	487	1191	0	0.3	10	31.5		Phoo-Ngernkham T, Phiangphimai C, Damrongwiriyanupap N, Hanjitsuwan S, Thumrongvut J, Chindaprasirt P (2018) A mix design procedure for alkali-activated high-calcium fly ash concrete cured at ambient temperature. Adv Mater Sci Eng 2018.
409	0	113	113	501	1231	0	0.3	10	30		Phoo-Ngernkham T, Phiangphimai C, Damrongwiriyanupap N, Hanjitsuwan S, Thumrongvut J, Chindaprasirt P (2018) A mix design procedure for alkali-activated high-calcium fly ash concrete cured at ambient temperature. Adv Mater Sci Eng 2018.
391	0	108	108	515	0	1273	0.3	10	27		Phoo-Ngernkham T, Phiangphimai C, Damrongwiriyanupap N, Hanjitsuwan S, Thumrongvut J, Chindaprasirt P (2018) A mix design procedure for alkali-activated high-calcium fly ash concrete cured at ambient temperature. Adv Mater Sci Eng 2018.
392	0	118	118	497	1216	0	0.33	10	25		Phoo-Ngernkham T, Phiangphimai C, Damrongwiriyanupap N, Hanjitsuwan S, Thumrongvut J, Chindaprasirt P (2018) A mix design procedure for alkali-activated high-calcium fly ash concrete cured at ambient temperature. Adv Mater Sci Eng 2018.
375	0	113	113	511	1255	0	0.33	10	21		Phoo-Ngernkham T, Phiangphimai C, Damrongwiriyanupap N, Hanjitsuwan S, Thumrongvut J, Chindaprasirt P (2018) A mix design procedure for alkali-activated high-calcium fly ash concrete cured at ambient temperature. Adv Mater Sci Eng 2018.
359	0	108	108	525	0	1296	0.33	10	20		Phoo-Ngernkham T, Phiangphimai C, Damrongwiriyanupap N, Hanjitsuwan S, Thumrongvut J, Chindaprasirt P (2018) A mix design procedure for alkali-activated high-calcium fly ash concrete cured at ambient temperature. Adv Mater Sci Eng 2018.
523	0	118	118	460	1126	0	0.23	15	35.5		Phoo-Ngernkham T, Phiangphimai C, Damrongwiriyanupap N, Hanjitsuwan S, Thumrongvut J, Chindaprasirt P (2018) A mix design procedure for alkali-activated high-calcium fly ash concrete cured at ambient temperature. Adv Mater Sci Eng 2018.
500	0	113	113	475	1168	0	0.23	15	32		Phoo-Ngernkham T, Phiangphimai C, Damrongwiriyanupap N, Hanjitsuwan S, Thumrongvut J, Chindaprasirt P (2018) A mix design procedure for alkali-activated high-calcium fly ash concrete cured at ambient temperature. Adv Mater Sci Eng 2018.
478	0	108	108	491	0	1212	0.23	15	30.5		Phoo-Ngernkham T, Phiangphimai C, Damrongwiriyanupap N, Hanjitsuwan S, Thumrongvut J, Chindaprasirt P (2018) A mix design procedure for alkali-activated high-calcium fly ash concrete cured at ambient temperature. Adv Mater Sci Eng 2018.
470	0	118	118	475	1163	0	0.26	15	36		Phoo-Ngernkham T, Phiangphimai C, Damrongwiriyanupap N, Hanjitsuwan S, Thumrongvut J, Chindaprasirt P (2018) A mix design procedure for alkali-activated high-calcium fly ash concrete cured at ambient temperature. Adv Mater Sci Eng 2018.
450	0	113	113	490	1203	0	0.26	15	34.5		Phoo-Ngernkham T, Phiangphimai C, Damrongwiriyanupap N, Hanjitsuwan S, Thumrongvut J, Chindaprasirt P (2018) A mix design procedure for alkali-activated high-calcium fly ash concrete cured at ambient temperature. Adv Mater Sci Eng 2018.
430	0	108	108	505	0	1246	0.26	15	32.5		Phoo-Ngernkham T, Phiangphimai C, Damrongwiriyanupap N, Hanjitsuwan S, Thumrongvut J, Chindaprasirt P (2018) A mix design procedure for alkali-activated high-calcium fly ash concrete cured at ambient temperature. Adv Mater Sci Eng 2018.
428	0	118	118	487	1193	0	0.28	15	32		Phoo-Ngernkham T, Phiangphimai C, Damrongwiriyanupap N, Hanjitsuwan S, Thumrongvut J, Chindaprasirt P (2018) A mix design procedure for alkali-activated high-calcium fly ash concrete cured at ambient temperature. Adv Mater Sci Eng 2018.
409	0	113	113	502	1232	0	0.28	15	32.5		Phoo-Ngernkham T, Phiangphimai C, Damrongwiriyanupap N, Hanjitsuwan S, Thumrongvut J, Chindaprasirt P (2018) A mix design procedure for alkali-activated high-calcium fly ash concrete cured at ambient temperature. Adv Mater Sci Eng 2018.
391	0	108	108	516	0	1274	0.28	15	32		Phoo-Ngernkham T, Phiangphimai C, Damrongwiriyanupap N, Hanjitsuwan S, Thumrongvut J, Chindaprasirt P (2018) A mix design procedure for alkali-activated high-calcium fly ash concrete cured at ambient temperature. Adv Mater Sci Eng 2018.
392	0	118	118	498	1218	0	0.3	15	19		Phoo-Ngernkham T, Phiangphimai C, Damrongwiriyanupap N, Hanjitsuwan S, Thumrongvut J, Chindaprasirt P (2018) A mix design procedure for alkali-activated high-calcium fly ash concrete cured at ambient temperature. Adv Mater Sci Eng 2018.
375	0	113	113	512	1257	0	0.3	15	19.5		Phoo-Ngernkham T, Phiangphimai C, Damrongwiriyanupap N, Hanjitsuwan S, Thumrongvut J, Chindaprasirt P (2018) A mix design procedure for alkali-activated high-calcium fly ash concrete cured at ambient temperature. Adv Mater Sci Eng 2018.
359	0	108	108	525	0	1298	0.3	15	15.5		Phoo-Ngernkham T, Phiangphimai C, Damrongwiriyanupap N, Hanjitsuwan S, Thumrongvut J, Chindaprasirt P (2018) A mix design procedure for alkali-activated high-calcium fly ash concrete cured at ambient temperature. Adv Mater Sci Eng 2018.
0	320	89.56	38.438	708.5	415.7	831.3	0.42	16	46.5	https://doi.org/10.14445/22315381/IJETT-V50P225	Madhuri G, Rao KS (2017)Engineering properties of alkali activated slag concrete under ambient and heat curing. IJETT 50: 161-166.
0	320	111.952	48.048	708.5	415.7	831.3	0.41	12	44		Madhuri G, Rao KS (2017)Engineering properties of alkali activated slag concrete under ambient and heat curing. IJETT 50: 161-166.
0	320	80	80	708.5	415.7	831.3	0.42	12	40.2		Madhuri G, Rao KS (2017)Engineering properties of alkali activated slag concrete under ambient and heat curing. IJETT 50: 161-166.
0	320	111.952	48.048	708.5	415.7	831.3	0.41	16	52.3		Madhuri G, Rao KS (2017)Engineering properties of alkali activated slag concrete under ambient and heat curing. IJETT 50: 161-166.
424.8	0	95	63.4	576	-	1176	NA	14	22.2	https://doi.org/10.1016/j.cemconcomp.2017.12.015	Gu L, Visintin P, Bennett T (2018) Evaluation of accelerated degradation test methods for cementitious composites subject to sulfuric acid attack; application to conventional and alkali-activated concretes. Cem Concr Compos 87: 187-204.
0	350	49	8	746	-	1120	0.34	1.57	42	http://hdl.handle.net/10397/83811	Ding Y (2017) Experimental study on fracture properties of alkali-activated concrete. PhD Thesis, The Hong Kong Polytechnic University, Hong Kong.
0	380	71	11	724	-	1087	0.31	2.17	54		Ding Y (2017) Experimental study on fracture properties of alkali-activated concrete. PhD Thesis, The Hong Kong Polytechnic University, Hong Kong.
0	420	117	11	694	-	1041	0.25	2.35	70		Ding Y (2017) Experimental study on fracture properties of alkali-activated concrete. PhD Thesis, The Hong Kong Polytechnic University, Hong Kong.
120	360	160	6.4	810.6	-	552.8	0.53	2	12.5	https://doi.org/10.1016/j.jobe.2018.07.005	Nagaraj VK, Babu DLV (2018) Assessing the performance of molarity and alkaline activator ratio on engineering properties of self-compacting alkaline activated concrete at ambient temperature. J Build Eng 20: 137-155.
120	360	171.4	5.5	807.4	-	550.6	0.53	2	11.6		Nagaraj VK, Babu DLV (2018) Assessing the performance of molarity and alkaline activator ratio on engineering properties of self-compacting alkaline activated concrete at ambient temperature. J Build Eng 20: 137-155.
120	360	180	4.8	804.9	-	549	0.53	2	11		Nagaraj VK, Babu DLV (2018) Assessing the performance of molarity and alkaline activator ratio on engineering properties of self-compacting alkaline activated concrete at ambient temperature. J Build Eng 20: 137-155.
120	360	186.7	4.3	803.1	-	547.7	0.53	2	9.5		Nagaraj VK, Babu DLV (2018) Assessing the performance of molarity and alkaline activator ratio on engineering properties of self-compacting alkaline activated concrete at ambient temperature. J Build Eng 20: 137-155.
120	360	192	3.8	801.5	-	546.6	0.53	2	8.5		Nagaraj VK, Babu DLV (2018) Assessing the performance of molarity and alkaline activator ratio on engineering properties of self-compacting alkaline activated concrete at ambient temperature. J Build Eng 20: 137-155.
120	360	196.4	3.5	800.3	-	545.8	0.53	2	8		Nagaraj VK, Babu DLV (2018) Assessing the performance of molarity and alkaline activator ratio on engineering properties of self-compacting alkaline activated concrete at ambient temperature. J Build Eng 20: 137-155.
120	360	160	11.9	800.3	-	545.8	0.53	4	26.5		Nagaraj VK, Babu DLV (2018) Assessing the performance of molarity and alkaline activator ratio on engineering properties of self-compacting alkaline activated concrete at ambient temperature. J Build Eng 20: 137-155.
120	360	171.4	10.2	798.6	-	544.6	0.53	4	27		Nagaraj VK, Babu DLV (2018) Assessing the performance of molarity and alkaline activator ratio on engineering properties of self-compacting alkaline activated concrete at ambient temperature. J Build Eng 20: 137-155.
120	360	180	8.9	787.2	-	543.7	0.53	4	24		Nagaraj VK, Babu DLV (2018) Assessing the performance of molarity and alkaline activator ratio on engineering properties of self-compacting alkaline activated concrete at ambient temperature. J Build Eng 20: 137-155.
120	360	186.7	7.9	796.2	-	543	0.53	4	20		Nagaraj VK, Babu DLV (2018) Assessing the performance of molarity and alkaline activator ratio on engineering properties of self-compacting alkaline activated concrete at ambient temperature. J Build Eng 20: 137-155.
120	360	192	7.2	795.4	-	542.4	0.53	4	16.5		Nagaraj VK, Babu DLV (2018) Assessing the performance of molarity and alkaline activator ratio on engineering properties of self-compacting alkaline activated concrete at ambient temperature. J Build Eng 20: 137-155.
120	360	196.4	6.5	794.7	-	542	0.53	4	12.5		Nagaraj VK, Babu DLV (2018) Assessing the performance of molarity and alkaline activator ratio on engineering properties of self-compacting alkaline activated concrete at ambient temperature. J Build Eng 20: 137-155.
120	360	160	16.7	791.4	-	539.7	0.53	6	38		Nagaraj VK, Babu DLV (2018) Assessing the performance of molarity and alkaline activator ratio on engineering properties of self-compacting alkaline activated concrete at ambient temperature. J Build Eng 20: 137-155.
120	360	171.4	14.3	790.9	-	539.4	0.53	6	37		Nagaraj VK, Babu DLV (2018) Assessing the performance of molarity and alkaline activator ratio on engineering properties of self-compacting alkaline activated concrete at ambient temperature. J Build Eng 20: 137-155.
120	360	180	12.5	790.5	-	539.1	0.53	6	36		Nagaraj VK, Babu DLV (2018) Assessing the performance of molarity and alkaline activator ratio on engineering properties of self-compacting alkaline activated concrete at ambient temperature. J Build Eng 20: 137-155.
120	360	186.7	11.2	790.3	-	538.9	0.53	6	34.5		Nagaraj VK, Babu DLV (2018) Assessing the performance of molarity and alkaline activator ratio on engineering properties of self-compacting alkaline activated concrete at ambient temperature. J Build Eng 20: 137-155.
120	360	192	10	790	-	538.8	0.53	6	27		Nagaraj VK, Babu DLV (2018) Assessing the performance of molarity and alkaline activator ratio on engineering properties of self-compacting alkaline activated concrete at ambient temperature. J Build Eng 20: 137-155.
120	360	196.4	9.1	789.8	-	538.7	0.53	6	25		Nagaraj VK, Babu DLV (2018) Assessing the performance of molarity and alkaline activator ratio on engineering properties of self-compacting alkaline activated concrete at ambient temperature. J Build Eng 20: 137-155.
120	360	160	21	783.5	-	534.4	0.53	8	50		Nagaraj VK, Babu DLV (2018) Assessing the performance of molarity and alkaline activator ratio on engineering properties of self-compacting alkaline activated concrete at ambient temperature. J Build Eng 20: 137-155.
120	360	171.4	18	784.2	-	534.8	0.53	8	48		Nagaraj VK, Babu DLV (2018) Assessing the performance of molarity and alkaline activator ratio on engineering properties of self-compacting alkaline activated concrete at ambient temperature. J Build Eng 20: 137-155.
120	360	180	15.7	784.6	-	535.1	0.53	8	46		Nagaraj VK, Babu DLV (2018) Assessing the performance of molarity and alkaline activator ratio on engineering properties of self-compacting alkaline activated concrete at ambient temperature. J Build Eng 20: 137-155.
120	360	186.7	14	785	-	535.4	0.53	8	42		Nagaraj VK, Babu DLV (2018) Assessing the performance of molarity and alkaline activator ratio on engineering properties of self-compacting alkaline activated concrete at ambient temperature. J Build Eng 20: 137-155.
120	360	192	12.6	785.3	-	535.6	0.53	8	39		Nagaraj VK, Babu DLV (2018) Assessing the performance of molarity and alkaline activator ratio on engineering properties of self-compacting alkaline activated concrete at ambient temperature. J Build Eng 20: 137-155.
120	360	196.4	11.4	785.6	-	535.7	0.53	8	37		Nagaraj VK, Babu DLV (2018) Assessing the performance of molarity and alkaline activator ratio on engineering properties of self-compacting alkaline activated concrete at ambient temperature. J Build Eng 20: 137-155.
120	360	160	24.7	776.6	-	529.6	0.53	10	56		Nagaraj VK, Babu DLV (2018) Assessing the performance of molarity and alkaline activator ratio on engineering properties of self-compacting alkaline activated concrete at ambient temperature. J Build Eng 20: 137-155.
120	360	171.4	21.2	778.2	-	530.7	0.53	10	54		Nagaraj VK, Babu DLV (2018) Assessing the performance of molarity and alkaline activator ratio on engineering properties of self-compacting alkaline activated concrete at ambient temperature. J Build Eng 20: 137-155.
120	360	180	18.5	779.4	-	531.6	0.53	10	52		Nagaraj VK, Babu DLV (2018) Assessing the performance of molarity and alkaline activator ratio on engineering properties of self-compacting alkaline activated concrete at ambient temperature. J Build Eng 20: 137-155.
120	360	186.7	16.5	780.4	-	532.2	0.53	10	51		Nagaraj VK, Babu DLV (2018) Assessing the performance of molarity and alkaline activator ratio on engineering properties of self-compacting alkaline activated concrete at ambient temperature. J Build Eng 20: 137-155.
120	360	192	14.8	781.1	-	532.7	0.53	10	51		Nagaraj VK, Babu DLV (2018) Assessing the performance of molarity and alkaline activator ratio on engineering properties of self-compacting alkaline activated concrete at ambient temperature. J Build Eng 20: 137-155.
120	360	196.4	13.5	781.8	-	533.2	0.53	10	47		Nagaraj VK, Babu DLV (2018) Assessing the performance of molarity and alkaline activator ratio on engineering properties of self-compacting alkaline activated concrete at ambient temperature. J Build Eng 20: 137-155.
120	360	160	28	770.4	-	525.4	0.53	12	59		Nagaraj VK, Babu DLV (2018) Assessing the performance of molarity and alkaline activator ratio on engineering properties of self-compacting alkaline activated concrete at ambient temperature. J Build Eng 20: 137-155.
120	360	171.4	24	772.9	-	527.1	0.53	12	58		Nagaraj VK, Babu DLV (2018) Assessing the performance of molarity and alkaline activator ratio on engineering properties of self-compacting alkaline activated concrete at ambient temperature. J Build Eng 20: 137-155.
120	360	180	21	774.8	-	528.4	0.53	12	57.5		Nagaraj VK, Babu DLV (2018) Assessing the performance of molarity and alkaline activator ratio on engineering properties of self-compacting alkaline activated concrete at ambient temperature. J Build Eng 20: 137-155.
120	360	186.7	18.7	776.2	-	529.4	0.53	12	56		Nagaraj VK, Babu DLV (2018) Assessing the performance of molarity and alkaline activator ratio on engineering properties of self-compacting alkaline activated concrete at ambient temperature. J Build Eng 20: 137-155.
120	360	192	16.8	777.4	-	530.2	0.53	12	55		Nagaraj VK, Babu DLV (2018) Assessing the performance of molarity and alkaline activator ratio on engineering properties of self-compacting alkaline activated concrete at ambient temperature. J Build Eng 20: 137-155.
120	360	196.4	15.3	778.4	-	530.8	0.53	12	49		Nagaraj VK, Babu DLV (2018) Assessing the performance of molarity and alkaline activator ratio on engineering properties of self-compacting alkaline activated concrete at ambient temperature. J Build Eng 20: 137-155.
0	362.8	40.8	122.4	990	-	810	0.5	4	42.5	https://doi.org/10.1016/j.conbuildmat.2018.05.033	Shahrajabian F, Behfarnia K (2018) The effects of nano particles on freeze and thaw resistance of alkali-activated slag concrete. Constr Build Mater 176: 172-178.
485	0	160.71	64.28	549.5	-	1098.8	0.23	14	29.5	https://doi.org/10.1016/j.conbuildmat.2019.04.165	Alzeebaree R, Çevik A, Nematollahi B, Sanjayan J, Mohammedameen A, Gülşan ME (2019) Mechanical properties and durability of unconfined and confined geopolymer concrete with fiber reinforced polymers exposed to sulfuric acid. Constr Build Mater 215: 1015-1032.
0	400	108	72	644	-	1196	0.24	14	52	https://doi.org/10.1016/j.conbuildmat.2019.03.107	Bhardwaj B, Kumar P (2019) Comparative study of geopolymer and alkali activated slag concrete comprising waste foundry sand. Constr Build Mater 209: 555-565.
410	0	123	61.5	627	-	1164	0.32	12	35.91	https://doi.org/10.1016/j.conbuildmat.2018.11.083	Farhan NA, Sheikh MN, Hadi MN (2019) Investigation of engineering properties of normal and high strength fly ash based geopolymer and alkali-activated slag concrete compared to ordinary Portland cement concrete. Constr Build Mater 196: 26-42.
0	400	128	52	636	-	1169	0.33	12	36.44		Farhan NA, Sheikh MN, Hadi MN (2019) Investigation of engineering properties of normal and high strength fly ash based geopolymer and alkali-activated slag concrete compared to ordinary Portland cement concrete. Constr Build Mater 196: 26-42.
480	0	112	56	606	-	1140	0.24	14	65.28		Farhan NA, Sheikh MN, Hadi MN (2019) Investigation of engineering properties of normal and high strength fly ash based geopolymer and alkali-activated slag concrete compared to ordinary Portland cement concrete. Constr Build Mater 196: 26-42.
0	450	106	53	625	-	1154	0.26	14	66.12		Farhan NA, Sheikh MN, Hadi MN (2019) Investigation of engineering properties of normal and high strength fly ash based geopolymer and alkali-activated slag concrete compared to ordinary Portland cement concrete. Constr Build Mater 196: 26-42.
0	400	120	48	688	-	1124	0.24	12	52.5	https://doi.org/10.1016/j.conbuildmat.2019.01.153	Gopalakrishnan R, Chinnaraju K (2019) Durability of ambient cured alumina silicate concrete based on slag/fly ash blends against sulfate environment. Constr Build Mater 204: 70-83.
40	360	120	48	688	-	1124	0.24	12	45		Gopalakrishnan R, Chinnaraju K (2019) Durability of ambient cured alumina silicate concrete based on slag/fly ash blends against sulfate environment. Constr Build Mater 204: 70-83.
80	320	120	48	688	-	1124	0.24	12	43		Gopalakrishnan R, Chinnaraju K (2019) Durability of ambient cured alumina silicate concrete based on slag/fly ash blends against sulfate environment. Constr Build Mater 204: 70-83.
120	280	120	48	688	-	1124	0.24	12	41.5		Gopalakrishnan R, Chinnaraju K (2019) Durability of ambient cured alumina silicate concrete based on slag/fly ash blends against sulfate environment. Constr Build Mater 204: 70-83.
160	240	120	48	688	-	1124	0.24	12	41		Gopalakrishnan R, Chinnaraju K (2019) Durability of ambient cured alumina silicate concrete based on slag/fly ash blends against sulfate environment. Constr Build Mater 204: 70-83.
200	200	120	48	688	-	1124	0.24	12	40.5		Gopalakrishnan R, Chinnaraju K (2019) Durability of ambient cured alumina silicate concrete based on slag/fly ash blends against sulfate environment. Constr Build Mater 204: 70-83.
225	225	160.713	64.285	865.61	-	742.88	0.31	12	60.6	https://doi.org/10.1016/j.conbuildmat.2019.03.228	Gülşan ME, Alzeebaree R, Rasheed AA, Niş A, Kurtoğlu AE (2019) Development of fly ash/slag based self-compacting geopolymer concrete using nano-silica and steel fiber. Constr Build Mater 211: 271-283.
417	0	293	66	698	308	619	0.37	15	47	https://doi.org/10.1016/j.conbuildmat.2018.12.168	Gunasekara C, Law D, Bhuiyan S, Setunge S, Ward L (2019) Chloride induced corrosion in different fly ash based geopolymer concretes. Constr Build Mater 200: 502-513.
417	0	293	66	698	308	619	0.37	15	31.7		Gunasekara C, Law D, Bhuiyan S, Setunge S, Ward L (2019) Chloride induced corrosion in different fly ash based geopolymer concretes. Constr Build Mater 200: 502-513.
420	0	241	92	706	312	624	0.37	15	18.07		Gunasekara C, Law D, Bhuiyan S, Setunge S, Ward L (2019) Chloride induced corrosion in different fly ash based geopolymer concretes. Constr Build Mater 200: 502-513.
400	0	113	45	554	431	862	0.2	14	45	https://doi.org/10.1016/j.conbuildmat.2015.08.009	Okoye FN, Durgaprasad J, Singh NB (2015) Mechanical properties of alkali activated flyash/Kaolin based geopolymer concrete. Constr Build Mater 98: 685-691.
408	0	118	47	554	-	1233	0.22	8	45.3	https://doi.org/10.1016/j.ijsbe.2016.05.009	Shaikh, FUA (2016) Mechanical and durability properties of fly ash geopolymer concrete containing recycled coarse aggregates. Int J Sustain Built Environ 5(2): 277-287.
416	0	292	65	699	309	618	0.37	15	48.7	https://doi.org/10.1016/j.conbuildmat.2016.07.121	Gunasekara C, Law DW, Setunge S (2016) Long term permeation properties of different fly ash geopolymer concretes. Constr BuildMater 124: 352-362.
416	0	292	65	699	309	618	0.37	15	42.9		Gunasekara C, Law DW, Setunge S (2016) Long term permeation properties of different fly ash geopolymer concretes. Constr BuildMater 124: 352-362.
420	0	241	92	706	312	624	0.37	15	33.1		Gunasekara C, Law DW, Setunge S (2016) Long term permeation properties of different fly ash geopolymer concretes. Constr BuildMater 124: 352-362.
412	0	342	39	693	306	612	0.37	15	24.3		Gunasekara C, Law DW, Setunge S (2016) Long term permeation properties of different fly ash geopolymer concretes. Constr BuildMater 124: 352-362.
388	0	113	45	554	431	862	0.2	14	37.5	https://doi.org/10.1016/j.dib.2015.10.029	Okoye FN, Durgaprasad J, Singh NB (2015) Fly ash/Kaolin based geopolymer green concretes and their mechanical properties. Data in brief 5: 739-744.
400	0	142.857	57.1429	547	-	1280	0.26	14	18.8	https://doi.org/10.1016/j.ceramint.2015.01.031	Xie T, Ozbakkaloglu T (2015) Behavior of low-calcium fly and bottom ash-based geopolymer concrete cured at ambient temperature. Ceram Int 41(4): 5945-5958.
400	0	142.857	57.1429	547	-	1280	0.26	14	19.5		Xie T, Ozbakkaloglu T (2015) Behavior of low-calcium fly and bottom ash-based geopolymer concrete cured at ambient temperature. Ceram Int 41(4): 5945-5958.
475	0	85	34	539	-	1253	0.14	14	30.4		Xie T, Ozbakkaloglu T (2015) Behavior of low-calcium fly and bottom ash-based geopolymer concrete cured at ambient temperature. Ceram Int 41(4): 5945-5958.
475	0	100	40	535	-	1248	0.17	14	34.3		Xie T, Ozbakkaloglu T (2015) Behavior of low-calcium fly and bottom ash-based geopolymer concrete cured at ambient temperature. Ceram Int 41(4): 5945-5958.
475	0	118.571	47.4286	529	-	1235	0.19	14	27.2		Xie T, Ozbakkaloglu T (2015) Behavior of low-calcium fly and bottom ash-based geopolymer concrete cured at ambient temperature. Ceram Int 41(4): 5945-5958.
400	0	129.43	10.57	651	1209	-	0.35	3.4	20.67	https://doi.org/10.1007/s41062-020-00448-y	Ramagiri KK, Chauhan DR, Gupta S, Kar A, Adak D, Mukherjee A (2021) High-temperature Performance of Ambient-cured Alkali-Activated Binder Concrete. Innov Infrastruct Solut 6(2): 1-11.
280	120	129.43	10.57	651	1209	-	0.35	3.4	52.04		Ramagiri KK, Chauhan DR, Gupta S, Kar A, Adak D, Mukherjee A (2021) High-temperature Performance of Ambient-cured Alkali-Activated Binder Concrete. Innov Infrastruct Solut 6(2): 1-11.
240	160	129.43	10.57	651	1209	-	0.35	3.4	55.47		Ramagiri KK, Chauhan DR, Gupta S, Kar A, Adak D, Mukherjee A (2021) High-temperature Performance of Ambient-cured Alkali-Activated Binder Concrete. Innov Infrastruct Solut 6(2): 1-11.
200	200	129.43	10.57	651	1209	-	0.35	3.4	65.49		Ramagiri KK, Chauhan DR, Gupta S, Kar A, Adak D, Mukherjee A (2021) High-temperature Performance of Ambient-cured Alkali-Activated Binder Concrete. Innov Infrastruct Solut 6(2): 1-11.
360	90	26.67	18.32	1247	415	0	0.16	2.42	64.5	https://doi.org/10.3389/fmats.2019.00009	Humad AM, Kothari A, Provis JL, Cwirzen A (2019) The effect of blast furnace slag/fly ash ratio on setting, strength, and shrinkage of alkali-activated pastes and concretes. Front Mater 6: 9.
360	90	37.72	7.27	1247	415	0	0.13	1.01	42.7		Humad AM, Kothari A, Provis JL, Cwirzen A (2019) The effect of blast furnace slag/fly ash ratio on setting, strength, and shrinkage of alkali-activated pastes and concretes. Front Mater 6: 9.
450	0	37.72	7.27	1247	415	0	0.13	1.01	42.1		Humad AM, Kothari A, Provis JL, Cwirzen A (2019) The effect of blast furnace slag/fly ash ratio on setting, strength, and shrinkage of alkali-activated pastes and concretes. Front Mater 6: 9.
225	225	112.5	45	627	0	1164	0.27	14	44.1	https://doi.org/10.1061/(ASCE)MT.1943-5533.0002333	Farhan NA, Sheikh MN, Hadi MN (2018) Engineering properties of ambient cured alkali-activated fly ash–slag concrete reinforced with different types of steel fiber. J Mater Civ Eng 30(7): 04018142.
280	120	175.02	24.92	789	439	524	0.28	7.12	54.07	http://resolver.tudelft.nl/uuid:8f95eac7-4e66-4773-af05-802559652e0f	Arbi Ghanmi K, Nedeljković M, Zuo Y, Ye G Durability of alkali-activated fly ash and slag concrete. In: The 9th international concrete conference 2016:6: Environment, efficiency and economic
											challenges for concrete, Dundee, Scotland, pp 1-11
											Arbi Ghanmi K, Nedeljković M, Zuo Y, Ye G Durability of alkali-activated fly ash and slag concrete. In: The 9th international concrete conference 2016:6: Environment, efficiency and economic
											challenges for concrete, Dundee, Scotland, pp 1-11
200	200	175.02	24.92	789	439	524	0.28	7.12	76.34		Arbi Ghanmi K, Nedeljković M, Zuo Y, Ye G Durability of alkali-activated fly ash and slag concrete. In: The 9th international concrete conference 2016:6: Environment, efficiency and economic
											challenges for concrete, Dundee, Scotland, pp 1-11
											Arbi Ghanmi K, Nedeljković M, Zuo Y, Ye G Durability of alkali-activated fly ash and slag concrete. In: The 9th international concrete conference 2016:6: Environment, efficiency and economic
											challenges for concrete, Dundee, Scotland, pp 1-11
120	280	175.02	24.92	789	439	524	0.12	7.12	86.08	https://doi.org/10.4233/uuid:97b9eabe-159e-43e1-8b35-edc61b1aa682	Nedeljković, M (2019) Carbonation mechanism of alkali-activated fly ash and slag materials: In view of long-term performance predictions. PhD Thesis, Delft University of Technology, The Netherlands
											Nedeljković, M (2019) Carbonation mechanism of alkali-activated fly ash and slag materials: In view of long-term performance predictions. PhD Thesis, Delft University of Technology, The Netherlands
130	130	137.09	18.91	789	439	524	0.47	6.96	63		Nedeljković, M (2019) Carbonation mechanism of alkali-activated fly ash and slag materials: In view of long-term performance predictions. PhD Thesis, Delft University of Technology, The Netherlands
											Nedeljković, M (2019) Carbonation mechanism of alkali-activated fly ash and slag materials: In view of long-term performance predictions. PhD Thesis, Delft University of Technology, The Netherlands
90	360	81	22.77	1360	340	0	0.45	3.42	43	http://www.diva-portal.org/smash/record.jsf?pid=diva2:1098704	Kothari, A (2017) Effects of Fly Ash on the properties of Alkali Activated Slag Concrete. Master's thesis, Luleå University of Technology, Luleå, Sweden
90	360	73.8	61.9	1360	340	0	0.44	8.8	65		Kothari, A (2017) Effects of Fly Ash on the properties of Alkali Activated Slag Concrete. Master's thesis, Luleå University of Technology, Luleå, Sweden
0	370	22.6	14.8	643	0	1217	0.43	2.39	36.2	https://doi.org/10.5281/zenodo.1093468	Mithun BM, Narasimhan MC (2014) Self-cured alkali activated slag concrete mixes-an experimental study. IJCEE 8(4): 477-482.
0	370	33.8	12.7	643	0	1217	0.48	2.14	39.1		Mithun BM, Narasimhan MC (2014) Self-cured alkali activated slag concrete mixes-an experimental study. IJCEE 8(4): 477-482.
0	370	45.1	10.5	643	0	1217	0.46	1.84	43.7		Mithun BM, Narasimhan MC (2014) Self-cured alkali activated slag concrete mixes-an experimental study. IJCEE 8(4): 477-482.
0	370	56.4	8.4	643	0	1217	0.45	1.54	55.8		Mithun BM, Narasimhan MC (2014) Self-cured alkali activated slag concrete mixes-an experimental study. IJCEE 8(4): 477-482.
0	370	67.7	6.3	643	0	1216	0.43	1.21	53.5		Mithun BM, Narasimhan MC (2014) Self-cured alkali activated slag concrete mixes-an experimental study. IJCEE 8(4): 477-482.
0	370	33.8	22.2	639	0	1216	0.42	3.74	41.4		Mithun BM, Narasimhan MC (2014) Self-cured alkali activated slag concrete mixes-an experimental study. IJCEE 8(4): 477-482.
0	370	50.8	19	639	0	1209	0.48	3.41	43.6		Mithun BM, Narasimhan MC (2014) Self-cured alkali activated slag concrete mixes-an experimental study. IJCEE 8(4): 477-482.
0	370	67.7	15.8	638	0	1208	0.46	3.03	58.4		Mithun BM, Narasimhan MC (2014) Self-cured alkali activated slag concrete mixes-an experimental study. IJCEE 8(4): 477-482.
0	370	84.6	12.6	638	0	1208	0.44	2.59	62.4		Mithun BM, Narasimhan MC (2014) Self-cured alkali activated slag concrete mixes-an experimental study. IJCEE 8(4): 477-482.
0	370	101.5	9.4	638	0	1207	0.42	2.09	59.3		Mithun BM, Narasimhan MC (2014) Self-cured alkali activated slag concrete mixes-an experimental study. IJCEE 8(4): 477-482.
0	370	45.1	29.6	634	0	1200	0.41	5.19	70.1		Mithun BM, Narasimhan MC (2014) Self-cured alkali activated slag concrete mixes-an experimental study. IJCEE 8(4): 477-482.
0	370	67.7	25.4	634	0	1200	0.47	4.87	71.5		Mithun BM, Narasimhan MC (2014) Self-cured alkali activated slag concrete mixes-an experimental study. IJCEE 8(4): 477-482.
0	370	90.2	21.1	634	0	1199	0.46	4.45	82.7		Mithun BM, Narasimhan MC (2014) Self-cured alkali activated slag concrete mixes-an experimental study. IJCEE 8(4): 477-482.
0	370	112.8	16.8	634	0	1199	0.45	3.94	83.2		Mithun BM, Narasimhan MC (2014) Self-cured alkali activated slag concrete mixes-an experimental study. IJCEE 8(4): 477-482.
0	370	135.4	12.5	633	0	1198	0.44	3.31	72.5		Mithun BM, Narasimhan MC (2014) Self-cured alkali activated slag concrete mixes-an experimental study. IJCEE 8(4): 477-482.
0	370	22.6	14.8	643	0	1217	0.43	2.39	34.4		Mithun BM, Narasimhan MC (2014) Self-cured alkali activated slag concrete mixes-an experimental study. IJCEE 8(4): 477-482.
0	370	33.8	12.7	643	0	1217	0.41	2.14	39.2		Mithun BM, Narasimhan MC (2014) Self-cured alkali activated slag concrete mixes-an experimental study. IJCEE 8(4): 477-482.
0	370	45.1	10.5	643	0	1217	0.39	1.84	44.8		Mithun BM, Narasimhan MC (2014) Self-cured alkali activated slag concrete mixes-an experimental study. IJCEE 8(4): 477-482.
0	370	56.4	8.4	643	0	1217	0.22	1.54	55		Mithun BM, Narasimhan MC (2014) Self-cured alkali activated slag concrete mixes-an experimental study. IJCEE 8(4): 477-482.
0	370	67.7	6.3	643	0	1217	0.45	1.21	55.5		Mithun BM, Narasimhan MC (2014) Self-cured alkali activated slag concrete mixes-an experimental study. IJCEE 8(4): 477-482.
0	450	81.45	22.77	1332	331	0	0.45	3.42	50	https://doi.org/10.1155/2019/6903725	Orosz K, Humad A, Hedlund H, Cwirzen A (2019) Autogenous Deformation of Alkali-Activated Blast Furnace Slag Concrete Subjected to Variable Curing Temperatures. Adv Civ Eng 2019.
0	450	125.8	30.48	1332	331	0	0.45	5.45	77		Orosz K, Humad A, Hedlund H, Cwirzen A (2019) Autogenous Deformation of Alkali-Activated Blast Furnace Slag Concrete Subjected to Variable Curing Temperatures. Adv Civ Eng 2019.
360	40	114.3	45.7	650	0	1210	0.29	14	21	https://dx.doi.org/10.3390%2Fma12050740	Aslani F, Asif Z (2019) Properties of ambient-cured normal and heavyweight geopolymer concrete exposed to high temperatures. Materials 12(5): 740.
0	419	53	56	784	346	693	0.29	10	32.9	https://researchrepository.rmit.edu.au/permalink/61RMIT_INST/1lek7c1/alma9921861379101341	Adam, A. Strength and durability properties of alkali activated slag and fly ash-based geopolymer concrete. PhD Thesis, RMIT University, Melbourne
0	415	71	46	784	346	693	0.29	10	44.3		Adam, A. Strength and durability properties of alkali activated slag and fly ash-based geopolymer concrete. PhD Thesis, RMIT University, Melbourne
0	412	87	33	784	346	693	0.4	10	43.5		Adam, A. Strength and durability properties of alkali activated slag and fly ash-based geopolymer concrete. PhD Thesis, RMIT University, Melbourne
476	0	90	95	784	346	693	0.38	10	44.4		Adam, A. Strength and durability properties of alkali activated slag and fly ash-based geopolymer concrete. PhD Thesis, RMIT University, Melbourne
467	0	119	75	784	346	693	0.37	10	53.3		Adam, A. Strength and durability properties of alkali activated slag and fly ash-based geopolymer concrete. PhD Thesis, RMIT University, Melbourne
461	0	147	56	784	346	693	0.53	10	56.9		Adam, A. Strength and durability properties of alkali activated slag and fly ash-based geopolymer concrete. PhD Thesis, RMIT University, Melbourne
350	0	75.3	75.3	570	0	680	0.28	12	21.09	https://doi.org/10.1016/j.serj.2017.03.005	Sathanandam T, Awoyera PO, Vijayan V, Sathishkumar K (2017) Low carbon building: Experimental insight on the use of fly ash and glass fibre for making geopolymer concrete. Sustain Environ Res 27(3): 146-153.
350	0	75.3	75.3	570	0	680	0.29	16	21.93		Sathanandam T, Awoyera PO, Vijayan V, Sathishkumar K (2017) Low carbon building: Experimental insight on the use of fly ash and glass fibre for making geopolymer concrete. Sustain Environ Res 27(3): 146-153.
350	0	75.3	75.3	570	0	680	0.3	20	21.61		Sathanandam T, Awoyera PO, Vijayan V, Sathishkumar K (2017) Low carbon building: Experimental insight on the use of fly ash and glass fibre for making geopolymer concrete. Sustain Environ Res 27(3): 146-153.
0	357	80.03	14.97	563	548	728	0.29	10	64	https://doi.org/10.1016/j.cemconcomp.2017.10.003	Puertas F, González-Fonteboa B, González-Taboada I, Alonso MM, Torres-Carrasco M, Rojo G, Martínez-Abella F (2018) Alkali-activated slag concrete: Fresh and hardened behaviour. Cem Concr Compos 85: 22-31.
0	400	101.82	58.18	894	894	0	0.28	10	44.92	https://doi.org/10.1016/j.conbuildmat.2018.11.086	Aliabdo AA, Abd Elmoaty M, Emam MA (2019) Factors affecting the mechanical properties of alkali activated ground granulated blast furnace slag concrete. Constr Build Mater 197: 339-355.
0	400	128.57	51.43	876	876	0	0.27	12	27.07		Aliabdo AA, Abd Elmoaty M, Emam MA (2019) Factors affecting the mechanical properties of alkali activated ground granulated blast furnace slag concrete. Constr Build Mater 197: 339-355.
0	400	152.94	47.06	858	858	0	0.26	14	37.46		Aliabdo AA, Abd Elmoaty M, Emam MA (2019) Factors affecting the mechanical properties of alkali activated ground granulated blast furnace slag concrete. Constr Build Mater 197: 339-355.
0	300	72	48	917	0	1090	0.25	1	16.69	https://doi.org/10.1061/(asce)mt.1943-5533.0002296	Thunuguntla CS, Gunneswara Rao TD (2018) Mix design procedure for alkali-activated slag concrete using particle packing theory. J Mater Civ Eng 30(6): 04018113.
0	300	72	48	917	0	1090	0.29	2	33.23		Thunuguntla CS, Gunneswara Rao TD (2018) Mix design procedure for alkali-activated slag concrete using particle packing theory. J Mater Civ Eng 30(6): 04018113.
0	300	72	48	917	0	1090	0.28	4	38.09		Thunuguntla CS, Gunneswara Rao TD (2018) Mix design procedure for alkali-activated slag concrete using particle packing theory. J Mater Civ Eng 30(6): 04018113.
0	300	72	48	917	0	1090	0.27	6	54.05		Thunuguntla CS, Gunneswara Rao TD (2018) Mix design procedure for alkali-activated slag concrete using particle packing theory. J Mater Civ Eng 30(6): 04018113.
0	300	72	48	917	0	1090	0.26	8	64.16		Thunuguntla CS, Gunneswara Rao TD (2018) Mix design procedure for alkali-activated slag concrete using particle packing theory. J Mater Civ Eng 30(6): 04018113.
0	350	84	56	875	0	1041	0.25	1	17.47		Thunuguntla CS, Gunneswara Rao TD (2018) Mix design procedure for alkali-activated slag concrete using particle packing theory. J Mater Civ Eng 30(6): 04018113.
0	350	84	56	875	0	1041	0.29	2	34.4		Thunuguntla CS, Gunneswara Rao TD (2018) Mix design procedure for alkali-activated slag concrete using particle packing theory. J Mater Civ Eng 30(6): 04018113.
0	350	84	56	875	0	1041	0.28	4	42.37		Thunuguntla CS, Gunneswara Rao TD (2018) Mix design procedure for alkali-activated slag concrete using particle packing theory. J Mater Civ Eng 30(6): 04018113.
0	350	84	56	875	0	1041	0.27	6	57.94		Thunuguntla CS, Gunneswara Rao TD (2018) Mix design procedure for alkali-activated slag concrete using particle packing theory. J Mater Civ Eng 30(6): 04018113.
0	350	84	56	875	0	1041	0.26	8	68.64		Thunuguntla CS, Gunneswara Rao TD (2018) Mix design procedure for alkali-activated slag concrete using particle packing theory. J Mater Civ Eng 30(6): 04018113.
0	400	96	64	834	0	991	0.25	1	19.22		Thunuguntla CS, Gunneswara Rao TD (2018) Mix design procedure for alkali-activated slag concrete using particle packing theory. J Mater Civ Eng 30(6): 04018113.
0	400	96	64	834	0	991	0.29	2	37.12		Thunuguntla CS, Gunneswara Rao TD (2018) Mix design procedure for alkali-activated slag concrete using particle packing theory. J Mater Civ Eng 30(6): 04018113.
0	400	96	64	834	0	991	0.28	4	48.79		Thunuguntla CS, Gunneswara Rao TD (2018) Mix design procedure for alkali-activated slag concrete using particle packing theory. J Mater Civ Eng 30(6): 04018113.
0	400	96	64	834	0	991	0.27	6	62.61		Thunuguntla CS, Gunneswara Rao TD (2018) Mix design procedure for alkali-activated slag concrete using particle packing theory. J Mater Civ Eng 30(6): 04018113.
0	400	96	64	834	0	991	0.26	8	71.36		Thunuguntla CS, Gunneswara Rao TD (2018) Mix design procedure for alkali-activated slag concrete using particle packing theory. J Mater Civ Eng 30(6): 04018113.
0	450	108	72	792	0	942	0.25	1	20		Thunuguntla CS, Gunneswara Rao TD (2018) Mix design procedure for alkali-activated slag concrete using particle packing theory. J Mater Civ Eng 30(6): 04018113.
0	450	108	72	792	0	942	0.32	2	33.81		Thunuguntla CS, Gunneswara Rao TD (2018) Mix design procedure for alkali-activated slag concrete using particle packing theory. J Mater Civ Eng 30(6): 04018113.
0	450	108	72	792	0	942	0.31	4	47.04		Thunuguntla CS, Gunneswara Rao TD (2018) Mix design procedure for alkali-activated slag concrete using particle packing theory. J Mater Civ Eng 30(6): 04018113.
0	450	108	72	792	0	942	0.3	6	63.58		Thunuguntla CS, Gunneswara Rao TD (2018) Mix design procedure for alkali-activated slag concrete using particle packing theory. J Mater Civ Eng 30(6): 04018113.
0	450	108	72	792	0	942	0.29	8	71.95		Thunuguntla CS, Gunneswara Rao TD (2018) Mix design procedure for alkali-activated slag concrete using particle packing theory. J Mater Civ Eng 30(6): 04018113.
0	300	81	54	902	0	1073	0.28	1	21.76		Thunuguntla CS, Gunneswara Rao TD (2018) Mix design procedure for alkali-activated slag concrete using particle packing theory. J Mater Civ Eng 30(6): 04018113.
0	300	81	54	902	0	1073	0.32	2	36.21		Thunuguntla CS, Gunneswara Rao TD (2018) Mix design procedure for alkali-activated slag concrete using particle packing theory. J Mater Civ Eng 30(6): 04018113.
0	300	81	54	902	0	1073	0.31	4	44.22		Thunuguntla CS, Gunneswara Rao TD (2018) Mix design procedure for alkali-activated slag concrete using particle packing theory. J Mater Civ Eng 30(6): 04018113.
0	300	81	54	902	0	1073	0.3	6	58.67		Thunuguntla CS, Gunneswara Rao TD (2018) Mix design procedure for alkali-activated slag concrete using particle packing theory. J Mater Civ Eng 30(6): 04018113.
0	300	81	54	902	0	1073	0.29	8	68.44		Thunuguntla CS, Gunneswara Rao TD (2018) Mix design procedure for alkali-activated slag concrete using particle packing theory. J Mater Civ Eng 30(6): 04018113.
0	350	95	63	859	0	1021	0.28	1	22.93		Thunuguntla CS, Gunneswara Rao TD (2018) Mix design procedure for alkali-activated slag concrete using particle packing theory. J Mater Civ Eng 30(6): 04018113.
0	350	95	63	859	0	1021	0.32	2	39.34		Thunuguntla CS, Gunneswara Rao TD (2018) Mix design procedure for alkali-activated slag concrete using particle packing theory. J Mater Civ Eng 30(6): 04018113.
0	350	95	63	859	0	1021	0.31	4	49.3		Thunuguntla CS, Gunneswara Rao TD (2018) Mix design procedure for alkali-activated slag concrete using particle packing theory. J Mater Civ Eng 30(6): 04018113.
0	350	95	63	859	0	1021	0.3	6	62.38		Thunuguntla CS, Gunneswara Rao TD (2018) Mix design procedure for alkali-activated slag concrete using particle packing theory. J Mater Civ Eng 30(6): 04018113.
0	350	95	63	859	0	1021	0.29	8	73.32		Thunuguntla CS, Gunneswara Rao TD (2018) Mix design procedure for alkali-activated slag concrete using particle packing theory. J Mater Civ Eng 30(6): 04018113.
0	400	108	72	815	0	969	0.28	1	24.49		Thunuguntla CS, Gunneswara Rao TD (2018) Mix design procedure for alkali-activated slag concrete using particle packing theory. J Mater Civ Eng 30(6): 04018113.
0	400	108	72	815	0	969	0.32	2	41.68		Thunuguntla CS, Gunneswara Rao TD (2018) Mix design procedure for alkali-activated slag concrete using particle packing theory. J Mater Civ Eng 30(6): 04018113.
0	400	108	72	815	0	969	0.31	4	54.57		Thunuguntla CS, Gunneswara Rao TD (2018) Mix design procedure for alkali-activated slag concrete using particle packing theory. J Mater Civ Eng 30(6): 04018113.
0	400	108	72	815	0	969	0.3	6	64.34		Thunuguntla CS, Gunneswara Rao TD (2018) Mix design procedure for alkali-activated slag concrete using particle packing theory. J Mater Civ Eng 30(6): 04018113.
0	400	108	72	815	0	969	0.29	8	76.64		Thunuguntla CS, Gunneswara Rao TD (2018) Mix design procedure for alkali-activated slag concrete using particle packing theory. J Mater Civ Eng 30(6): 04018113.
0	450	122	81	771	0	917	0.28	1	23.39		Thunuguntla CS, Gunneswara Rao TD (2018) Mix design procedure for alkali-activated slag concrete using particle packing theory. J Mater Civ Eng 30(6): 04018113.
0	450	122	81	771	0	917	0.35	2	40.98		Thunuguntla CS, Gunneswara Rao TD (2018) Mix design procedure for alkali-activated slag concrete using particle packing theory. J Mater Civ Eng 30(6): 04018113.
0	450	122	81	771	0	917	0.34	4	52.09		Thunuguntla CS, Gunneswara Rao TD (2018) Mix design procedure for alkali-activated slag concrete using particle packing theory. J Mater Civ Eng 30(6): 04018113.
0	450	122	81	771	0	917	0.33	6	66.1		Thunuguntla CS, Gunneswara Rao TD (2018) Mix design procedure for alkali-activated slag concrete using particle packing theory. J Mater Civ Eng 30(6): 04018113.
0	450	122	81	771	0	917	0.31	8	73.71		Thunuguntla CS, Gunneswara Rao TD (2018) Mix design procedure for alkali-activated slag concrete using particle packing theory. J Mater Civ Eng 30(6): 04018113.
0	300	90	60	888	0	1056	0.3	1	25.87		Thunuguntla CS, Gunneswara Rao TD (2018) Mix design procedure for alkali-activated slag concrete using particle packing theory. J Mater Civ Eng 30(6): 04018113.
0	300	90	60	888	0	1056	0.35	2	40.54		Thunuguntla CS, Gunneswara Rao TD (2018) Mix design procedure for alkali-activated slag concrete using particle packing theory. J Mater Civ Eng 30(6): 04018113.
0	300	90	60	888	0	1056	0.34	4	49		Thunuguntla CS, Gunneswara Rao TD (2018) Mix design procedure for alkali-activated slag concrete using particle packing theory. J Mater Civ Eng 30(6): 04018113.
0	300	90	60	888	0	1056	0.33	6	62.02		Thunuguntla CS, Gunneswara Rao TD (2018) Mix design procedure for alkali-activated slag concrete using particle packing theory. J Mater Civ Eng 30(6): 04018113.
0	300	90	60	888	0	1056	0.31	8	72.32		Thunuguntla CS, Gunneswara Rao TD (2018) Mix design procedure for alkali-activated slag concrete using particle packing theory. J Mater Civ Eng 30(6): 04018113.
0	350	105	70	842	0	1001	0.3	1	28.13		Thunuguntla CS, Gunneswara Rao TD (2018) Mix design procedure for alkali-activated slag concrete using particle packing theory. J Mater Civ Eng 30(6): 04018113.
0	350	105	70	842	0	1001	0.35	2	43.9		Thunuguntla CS, Gunneswara Rao TD (2018) Mix design procedure for alkali-activated slag concrete using particle packing theory. J Mater Civ Eng 30(6): 04018113.
0	350	105	70	842	0	1001	0.34	4	56.55		Thunuguntla CS, Gunneswara Rao TD (2018) Mix design procedure for alkali-activated slag concrete using particle packing theory. J Mater Civ Eng 30(6): 04018113.
0	350	105	70	842	0	1001	0.33	6	66.5		Thunuguntla CS, Gunneswara Rao TD (2018) Mix design procedure for alkali-activated slag concrete using particle packing theory. J Mater Civ Eng 30(6): 04018113.
0	350	105	70	842	0	1001	0.31	8	78.55		Thunuguntla CS, Gunneswara Rao TD (2018) Mix design procedure for alkali-activated slag concrete using particle packing theory. J Mater Civ Eng 30(6): 04018113.
0	400	120	80	796	0	946	0.3	1	32.07		Thunuguntla CS, Gunneswara Rao TD (2018) Mix design procedure for alkali-activated slag concrete using particle packing theory. J Mater Civ Eng 30(6): 04018113.
0	400	120	80	796	0	946	0.35	2	47.01		Thunuguntla CS, Gunneswara Rao TD (2018) Mix design procedure for alkali-activated slag concrete using particle packing theory. J Mater Civ Eng 30(6): 04018113.
0	400	120	80	796	0	946	0.34	4	61.33		Thunuguntla CS, Gunneswara Rao TD (2018) Mix design procedure for alkali-activated slag concrete using particle packing theory. J Mater Civ Eng 30(6): 04018113.
0	400	120	80	796	0	946	0.33	6	69.42		Thunuguntla CS, Gunneswara Rao TD (2018) Mix design procedure for alkali-activated slag concrete using particle packing theory. J Mater Civ Eng 30(6): 04018113.
0	400	120	80	796	0	946	0.31	8	81.24		Thunuguntla CS, Gunneswara Rao TD (2018) Mix design procedure for alkali-activated slag concrete using particle packing theory. J Mater Civ Eng 30(6): 04018113.
0	450	135	90	750	0	891	0.3	1	30.41		Thunuguntla CS, Gunneswara Rao TD (2018) Mix design procedure for alkali-activated slag concrete using particle packing theory. J Mater Civ Eng 30(6): 04018113.
0	450	135	90	750	0	891	0.38	2	44.31		Thunuguntla CS, Gunneswara Rao TD (2018) Mix design procedure for alkali-activated slag concrete using particle packing theory. J Mater Civ Eng 30(6): 04018113.
0	450	135	90	750	0	891	0.37	4	58.42		Thunuguntla CS, Gunneswara Rao TD (2018) Mix design procedure for alkali-activated slag concrete using particle packing theory. J Mater Civ Eng 30(6): 04018113.
0	450	135	90	750	0	891	0.36	6	68.8		Thunuguntla CS, Gunneswara Rao TD (2018) Mix design procedure for alkali-activated slag concrete using particle packing theory. J Mater Civ Eng 30(6): 04018113.
0	450	135	90	750	0	891	0.34	8	77.71		Thunuguntla CS, Gunneswara Rao TD (2018) Mix design procedure for alkali-activated slag concrete using particle packing theory. J Mater Civ Eng 30(6): 04018113.
0	300	99	66	874	0	1039	0.33	1	24.58		Thunuguntla CS, Gunneswara Rao TD (2018) Mix design procedure for alkali-activated slag concrete using particle packing theory. J Mater Civ Eng 30(6): 04018113.
0	300	99	66	874	0	1039	0.38	2	37.4		Thunuguntla CS, Gunneswara Rao TD (2018) Mix design procedure for alkali-activated slag concrete using particle packing theory. J Mater Civ Eng 30(6): 04018113.
0	300	99	66	874	0	1039	0.37	4	46.11		Thunuguntla CS, Gunneswara Rao TD (2018) Mix design procedure for alkali-activated slag concrete using particle packing theory. J Mater Civ Eng 30(6): 04018113.
0	300	99	66	874	0	1039	0.36	6	60.53		Thunuguntla CS, Gunneswara Rao TD (2018) Mix design procedure for alkali-activated slag concrete using particle packing theory. J Mater Civ Eng 30(6): 04018113.
0	300	99	66	874	0	1039	0.34	8	72.9		Thunuguntla CS, Gunneswara Rao TD (2018) Mix design procedure for alkali-activated slag concrete using particle packing theory. J Mater Civ Eng 30(6): 04018113.
0	350	116	77	825	0	982	0.33	1	26.64		Thunuguntla CS, Gunneswara Rao TD (2018) Mix design procedure for alkali-activated slag concrete using particle packing theory. J Mater Civ Eng 30(6): 04018113.
0	350	116	77	825	0	982	0.38	2	40.38		Thunuguntla CS, Gunneswara Rao TD (2018) Mix design procedure for alkali-activated slag concrete using particle packing theory. J Mater Civ Eng 30(6): 04018113.
0	350	116	77	825	0	982	0.37	4	53.89		Thunuguntla CS, Gunneswara Rao TD (2018) Mix design procedure for alkali-activated slag concrete using particle packing theory. J Mater Civ Eng 30(6): 04018113.
0	350	116	77	825	0	982	0.36	6	65.34		Thunuguntla CS, Gunneswara Rao TD (2018) Mix design procedure for alkali-activated slag concrete using particle packing theory. J Mater Civ Eng 30(6): 04018113.
0	350	116	77	825	0	982	0.34	8	76.11		Thunuguntla CS, Gunneswara Rao TD (2018) Mix design procedure for alkali-activated slag concrete using particle packing theory. J Mater Civ Eng 30(6): 04018113.
0	400	132	88	777	0	924	0.33	1	30.3		Thunuguntla CS, Gunneswara Rao TD (2018) Mix design procedure for alkali-activated slag concrete using particle packing theory. J Mater Civ Eng 30(6): 04018113.
0	400	132	88	777	0	924	0.38	2	43.82		Thunuguntla CS, Gunneswara Rao TD (2018) Mix design procedure for alkali-activated slag concrete using particle packing theory. J Mater Civ Eng 30(6): 04018113.
0	400	132	88	777	0	924	0.37	4	58.24		Thunuguntla CS, Gunneswara Rao TD (2018) Mix design procedure for alkali-activated slag concrete using particle packing theory. J Mater Civ Eng 30(6): 04018113.
0	400	132	88	777	0	924	0.36	6	66.49		Thunuguntla CS, Gunneswara Rao TD (2018) Mix design procedure for alkali-activated slag concrete using particle packing theory. J Mater Civ Eng 30(6): 04018113.
0	400	132	88	777	0	924	0.34	8	79.31		Thunuguntla CS, Gunneswara Rao TD (2018) Mix design procedure for alkali-activated slag concrete using particle packing theory. J Mater Civ Eng 30(6): 04018113.
0	450	149	99	728	0	866	0.33	1	29.62		Thunuguntla CS, Gunneswara Rao TD (2018) Mix design procedure for alkali-activated slag concrete using particle packing theory. J Mater Civ Eng 30(6): 04018113.
0	450	149	99	728	0	866	0.4	2	41.76		Thunuguntla CS, Gunneswara Rao TD (2018) Mix design procedure for alkali-activated slag concrete using particle packing theory. J Mater Civ Eng 30(6): 04018113.
0	450	149	99	728	0	866	0.45	4	53.89		Thunuguntla CS, Gunneswara Rao TD (2018) Mix design procedure for alkali-activated slag concrete using particle packing theory. J Mater Civ Eng 30(6): 04018113.
0	450	149	99	728	0	866	0.22	6	67.4		Thunuguntla CS, Gunneswara Rao TD (2018) Mix design procedure for alkali-activated slag concrete using particle packing theory. J Mater Civ Eng 30(6): 04018113.
0	450	149	99	728	0	866	0.22	8	76.79		Thunuguntla CS, Gunneswara Rao TD (2018) Mix design procedure for alkali-activated slag concrete using particle packing theory. J Mater Civ Eng 30(6): 04018113.
467	0	234	147	784	346	693	0.22	10	22.37	https://researchrepository.rmit.edu.au/permalink/61RMIT_INST/13r5bm8/alma9921864291801341	Wardhono A (2014) The durability of fly ash geopolymer and alkali-activated slag concretes. PhD Thesis, RMIT University, Melbourne
0	415	71	46	784	346	693	0.22	10	39.47		Wardhono A (2014) The durability of fly ash geopolymer and alkali-activated slag concretes. PhD Thesis, RMIT University, Melbourne
400	0	96	64	651	446.4	726.6	0.21	14	12.62	https://doi.org/10.1063/1.5003513	Wardhono A, Law DW, Sutikno, Dani H. (2017) The effect of slag addition on strength development of Class C fly ash geopolymer concrete at normal temperature. In: AIP Conference Proceedings, Vol. 1887(1), p. 020030.
360	40	96	64	651	446.4	726.6	0.21	14	14.49		Wardhono A, Law DW, Sutikno, Dani H. (2017) The effect of slag addition on strength development of Class C fly ash geopolymer concrete at normal temperature. In: AIP Conference Proceedings, Vol. 1887(1), p. 020030.
280	120	96	64	651	446.4	726.6	0.21	14	23.4		Wardhono A, Law DW, Sutikno, Dani H. (2017) The effect of slag addition on strength development of Class C fly ash geopolymer concrete at normal temperature. In: AIP Conference Proceedings, Vol. 1887(1), p. 020030.
200	200	96	64	651	446.4	726.6	0.18	14	13.08		Wardhono A, Law DW, Sutikno, Dani H. (2017) The effect of slag addition on strength development of Class C fly ash geopolymer concrete at normal temperature. In: AIP Conference Proceedings, Vol. 1887(1), p. 020030.
360	40	114.3	45.7	651	446.4	726.6	0.2	14	40	https://doi.org/10.1016/j.matdes.2014.05.001	Deb PS, Nath P, Sarker PK (2014) The effects of ground granulated blast-furnace slag blending with fly ash and activator content on the workability and strength properties of geopolymer concrete cured at ambient temperature. Mater Des (1980-2015) 62: 32-39.
320	80	114.3	45.7	651	446.4	726.6	0.2	14	47		Deb PS, Nath P, Sarker PK (2014) The effects of ground granulated blast-furnace slag blending with fly ash and activator content on the workability and strength properties of geopolymer concrete cured at ambient temperature. Mater Des (1980-2015) 62: 32-39.
320	80	96	64	651	446.4	726.6	0.19	14	54		Deb PS, Nath P, Sarker PK (2014) The effects of ground granulated blast-furnace slag blending with fly ash and activator content on the workability and strength properties of geopolymer concrete cured at ambient temperature. Mater Des (1980-2015) 62: 32-39.
400	0	100	40	658	451.2	770.8	0.2	14	25		Deb PS, Nath P, Sarker PK (2014) The effects of ground granulated blast-furnace slag blending with fly ash and activator content on the workability and strength properties of geopolymer concrete cured at ambient temperature. Mater Des (1980-2015) 62: 32-39.
360	40	100	40	655	449.04	767.11	0.2	14	27		Deb PS, Nath P, Sarker PK (2014) The effects of ground granulated blast-furnace slag blending with fly ash and activator content on the workability and strength properties of geopolymer concrete cured at ambient temperature. Mater Des (1980-2015) 62: 32-39.
320	80	100	40	655	449.04	767.11	0.41	14	35		Deb PS, Nath P, Sarker PK (2014) The effects of ground granulated blast-furnace slag blending with fly ash and activator content on the workability and strength properties of geopolymer concrete cured at ambient temperature. Mater Des (1980-2015) 62: 32-39.
400	0	84	56	658	451.2	770.8	0.37	14	27		Deb PS, Nath P, Sarker PK (2014) The effects of ground granulated blast-furnace slag blending with fly ash and activator content on the workability and strength properties of geopolymer concrete cured at ambient temperature. Mater Des (1980-2015) 62: 32-39.
360	40	84	56	655	449.04	767.11	0.44	14	27		Deb PS, Nath P, Sarker PK (2014) The effects of ground granulated blast-furnace slag blending with fly ash and activator content on the workability and strength properties of geopolymer concrete cured at ambient temperature. Mater Des (1980-2015) 62: 32-39.
320	80	84	56	655	449.04	767.11	0.39	14	45		Deb PS, Nath P, Sarker PK (2014) The effects of ground granulated blast-furnace slag blending with fly ash and activator content on the workability and strength properties of geopolymer concrete cured at ambient temperature. Mater Des (1980-2015) 62: 32-39.
85	340	131.55	25.5	700.54	210.16	840.65	0.38	5	81.1	https://www.concrete.org/publications/internationalconcreteabstractsportal.aspx?m=details&i=51701073	Bondar D, Nanukuttan SV, Soutsos MN, Basheer PM, Provis JL (2017) Suitability of alkali activated ggbs/fly ash concrete for chloride environments. In: ACI Special Publications, Vol. 320 pp. 35-1.
85	340	221.54	25.5	700.54	210.16	840.65	0.37	8	84.8		Bondar D, Nanukuttan SV, Soutsos MN, Basheer PM, Provis JL (2017) Suitability of alkali activated ggbs/fly ash concrete for chloride environments. In: ACI Special Publications, Vol. 320 pp. 35-1.
85	340	50.37	34	700.54	210.16	840.65	0.43	4.9	60.2		Bondar D, Nanukuttan SV, Soutsos MN, Basheer PM, Provis JL (2017) Suitability of alkali activated ggbs/fly ash concrete for chloride environments. In: ACI Special Publications, Vol. 320 pp. 35-1.
85	340	175.4	34	700.54	210.16	840.65	0.38	8.1	80.6		Bondar D, Nanukuttan SV, Soutsos MN, Basheer PM, Provis JL (2017) Suitability of alkali activated ggbs/fly ash concrete for chloride environments. In: ACI Special Publications, Vol. 320 pp. 35-1.
170	255	175.4	34	700.54	210.16	840.65	0.38	8.4	73.4		Bondar D, Nanukuttan SV, Soutsos MN, Basheer PM, Provis JL (2017) Suitability of alkali activated ggbs/fly ash concrete for chloride environments. In: ACI Special Publications, Vol. 320 pp. 35-1.
170	255	221.54	25.5	700.54	210.16	840.65	0.35	8.4	78.5		Bondar D, Nanukuttan SV, Soutsos MN, Basheer PM, Provis JL (2017) Suitability of alkali activated ggbs/fly ash concrete for chloride environments. In: ACI Special Publications, Vol. 320 pp. 35-1.
170	255	50.37	34	700.54	210.16	840.65	0.41	5.1	52.4		Bondar D, Nanukuttan SV, Soutsos MN, Basheer PM, Provis JL (2017) Suitability of alkali activated ggbs/fly ash concrete for chloride environments. In: ACI Special Publications, Vol. 320 pp. 35-1.
170	255	175.4	34	700.54	210.16	840.65	0.36	8.4	75.7		Bondar D, Nanukuttan SV, Soutsos MN, Basheer PM, Provis JL (2017) Suitability of alkali activated ggbs/fly ash concrete for chloride environments. In: ACI Special Publications, Vol. 320 pp. 35-1.
255	170	131.55	25.5	700.54	210.16	840.65	0.37	5.5	64.8		Bondar D, Nanukuttan SV, Soutsos MN, Basheer PM, Provis JL (2017) Suitability of alkali activated ggbs/fly ash concrete for chloride environments. In: ACI Special Publications, Vol. 320 pp. 35-1.
255	170	221.54	25.5	700.54	210.16	840.65	0.34	9.5	69.4		Bondar D, Nanukuttan SV, Soutsos MN, Basheer PM, Provis JL (2017) Suitability of alkali activated ggbs/fly ash concrete for chloride environments. In: ACI Special Publications, Vol. 320 pp. 35-1.
255	170	50.37	34	700.54	210.16	840.65	0.4	5.3	54		Bondar D, Nanukuttan SV, Soutsos MN, Basheer PM, Provis JL (2017) Suitability of alkali activated ggbs/fly ash concrete for chloride environments. In: ACI Special Publications, Vol. 320 pp. 35-1.
255	170	175.4	34	700.54	210.16	840.65	0.35	9.2	61.2		Bondar D, Nanukuttan SV, Soutsos MN, Basheer PM, Provis JL (2017) Suitability of alkali activated ggbs/fly ash concrete for chloride environments. In: ACI Special Publications, Vol. 320 pp. 35-1.
340	85	131.55	25.5	700.54	210.16	840.65	0.35	5.7	42.6		Bondar D, Nanukuttan SV, Soutsos MN, Basheer PM, Provis JL (2017) Suitability of alkali activated ggbs/fly ash concrete for chloride environments. In: ACI Special Publications, Vol. 320 pp. 35-1.
340	85	221.54	25.5	700.54	210.16	840.65	0.4	10.1	47.1		Bondar D, Nanukuttan SV, Soutsos MN, Basheer PM, Provis JL (2017) Suitability of alkali activated ggbs/fly ash concrete for chloride environments. In: ACI Special Publications, Vol. 320 pp. 35-1.
340	85	50.37	34	700.54	210.16	840.65	0.44	5.5	28.4		Bondar D, Nanukuttan SV, Soutsos MN, Basheer PM, Provis JL (2017) Suitability of alkali activated ggbs/fly ash concrete for chloride environments. In: ACI Special Publications, Vol. 320 pp. 35-1.
340	85	175.4	34	700.54	210.16	840.65	0.44	9.7	49.2		Bondar D, Nanukuttan SV, Soutsos MN, Basheer PM, Provis JL (2017) Suitability of alkali activated ggbs/fly ash concrete for chloride environments. In: ACI Special Publications, Vol. 320 pp. 35-1.
349.2	38.8	138.7	19.96	620.8	0	1221.1	0.44	7.5	55.7	https://www.unsworks.unsw.edu.au/permalink/f/5gm2j3/unsworks_49397	Babee SM (2008) Corrosion of reinforcement in alkali-activated materials. PhD Thesis, The University of New South Wales, Sydney, Australia
297.5	52.5	100	14.44	852.1	0	963	0.43	3.97	28.9		Babee SM (2008) Corrosion of reinforcement in alkali-activated materials. PhD Thesis, The University of New South Wales, Sydney, Australia
0	300	18	12	822	247	986	0.44	2.39	39.54	https://doi.org/10.1016/j.jclepro.2019.01.332	Bondar D, Nanukuttan S, Provis JL, Soutsos M (2019) Efficient mix design of alkali activated slag concretes based on packing fraction of ingredients and paste thickness. J Clean Prod 218: 438-449.
0	350	21	14	778	234	934	0.44	2.39	44.21		Bondar D, Nanukuttan S, Provis JL, Soutsos M (2019) Efficient mix design of alkali activated slag concretes based on packing fraction of ingredients and paste thickness. J Clean Prod 218: 438-449.
0	400	24	16	735	221	882	0.53	2.39	36.62		Bondar D, Nanukuttan S, Provis JL, Soutsos M (2019) Efficient mix design of alkali activated slag concretes based on packing fraction of ingredients and paste thickness. J Clean Prod 218: 438-449.
0	400	28	16	735	221	882	0.53	2.43	38.57		Bondar D, Nanukuttan S, Provis JL, Soutsos M (2019) Efficient mix design of alkali activated slag concretes based on packing fraction of ingredients and paste thickness. J Clean Prod 218: 438-449.
0	450	27	18	692	208	830	0.53	2.39	38.69		Bondar D, Nanukuttan S, Provis JL, Soutsos M (2019) Efficient mix design of alkali activated slag concretes based on packing fraction of ingredients and paste thickness. J Clean Prod 218: 438-449.
0	300	18	12	789	237	947	0.53	1.93	26.33		Bondar D, Nanukuttan S, Provis JL, Soutsos M (2019) Efficient mix design of alkali activated slag concretes based on packing fraction of ingredients and paste thickness. J Clean Prod 218: 438-449.
0	350	21	14	741	222	889	0.63	1.93	25.59		Bondar D, Nanukuttan S, Provis JL, Soutsos M (2019) Efficient mix design of alkali activated slag concretes based on packing fraction of ingredients and paste thickness. J Clean Prod 218: 438-449.
0	400	24	16	692	208	830	0.63	1.93	28.6		Bondar D, Nanukuttan S, Provis JL, Soutsos M (2019) Efficient mix design of alkali activated slag concretes based on packing fraction of ingredients and paste thickness. J Clean Prod 218: 438-449.
0	400	28	16	692	208	830	0.63	1.95	28.61		Bondar D, Nanukuttan S, Provis JL, Soutsos M (2019) Efficient mix design of alkali activated slag concretes based on packing fraction of ingredients and paste thickness. J Clean Prod 218: 438-449.
0	450	27	18	643	193	772	0.63	1.93	28.75		Bondar D, Nanukuttan S, Provis JL, Soutsos M (2019) Efficient mix design of alkali activated slag concretes based on packing fraction of ingredients and paste thickness. J Clean Prod 218: 438-449.
0	300	18	12	757	227	908	0.63	1.62	19.35		Bondar D, Nanukuttan S, Provis JL, Soutsos M (2019) Efficient mix design of alkali activated slag concretes based on packing fraction of ingredients and paste thickness. J Clean Prod 218: 438-449.
0	350	21	14	703	211	843	-	1.62	21.2		Bondar D, Nanukuttan S, Provis JL, Soutsos M (2019) Efficient mix design of alkali activated slag concretes based on packing fraction of ingredients and paste thickness. J Clean Prod 218: 438-449.
0	400	24	16	649	195	779	-	1.62	22.23		Bondar D, Nanukuttan S, Provis JL, Soutsos M (2019) Efficient mix design of alkali activated slag concretes based on packing fraction of ingredients and paste thickness. J Clean Prod 218: 438-449.
0	400	28	16	649	195	779	-	1.63	22.62		Bondar D, Nanukuttan S, Provis JL, Soutsos M (2019) Efficient mix design of alkali activated slag concretes based on packing fraction of ingredients and paste thickness. J Clean Prod 218: 438-449.
0	450	27	18	595	178	714	-	1.62	22.63		Bondar D, Nanukuttan S, Provis JL, Soutsos M (2019) Efficient mix design of alkali activated slag concretes based on packing fraction of ingredients and paste thickness. J Clean Prod 218: 438-449.
